# Supplementary material for: Genome-Wide Expression Profiling Analysis of Kiwifruit GolS and RFS Genes and Identification of AcRFS4 Function in Raffinose Accumulation
Source: Int J Mol Sci. 2022 Aug 9;23(16):8836. doi: 10.3390/ijms23168836 (PMC9408211; doi:10.3390/ijms23168836)
Supplement: Supplementary file 1 [file ijms-23-08836-s001.zip]

Archive with 2 entries (2 files):
- Additional file 1.xlsx
- Additional file 2.pdf
