# Supplementary material for: Genome-Wide Expression Profiling Analysis of Kiwifruit GolS and RFS Genes and Identification of AcRFS4 Function in Raffinose Accumulation
Source: Int J Mol Sci. 2022 Aug 9;23(16):8836. doi: 10.3390/ijms23168836 (PMC9408211; doi:10.3390/ijms23168836)
Supplement: Supplementary file 1 [file ijms-23-08836-s001.zip › Additional file 1.xlsx]

## Sheet: Table S1
Table S1. Basic characteristic of GolS and RFS genes in A. chchinensis and A. eriantha
Gene name	ID	Chr	start	end	Protein Length (aa)	Molecular Weight (kDa)	PI	Subcellular prediction
AcGolS1	Actinidia01495	Chr26	13740748	13742647	281	32313.6	6.93	Cytoplsmic
AcGolS2	Actinidia01673	Chr7	365281	368761	283	32462.4	5.6	mitochondrial
AcGolS3	Actinidia22624	Chr28	3375708	3378669	499	57884.1	9.15	Chloroplast
AcGolS4	Actinidia01699	Chr10	4611546	4616258	329	37715.5	5.1	Cytoplsmic
AcGolS5	Actinidia06652	Chr16	8478924	8483041	624	72921.6	8.16	Cytoplsmic
AcGolS6	Actinidia08158	Chr15	2543956	2545058	148	16841.5	8.93	Cytoplsmic
AcGolS7	Actinidia08159	Chr15	2541454	2543797	141	16258.8	4.62	Cytoplsmic
AcGolS8	Actinidia13503	Chr16	3576874	3578188	145	16461.8	4.54	Chloroplast
AcGolS9	Actinidia15051	Chr12	17704808	17706554	289	32889.1	4.91	Cytoplsmic
AeGolS1	DTZ79_10g01370	Chr10	1919985	1922001	206	22989.6	5.93	Cytoplsmic
AeGolS2	DTZ79_21g10020	Chr21	14781594	14783559	330	37852.6	5.84	Cytoplsmic
AeGolS3	DTZ79_05g04310	Chr05	8604697	8608195	581	67608.6	7.87	Mitochondrial
AeGolS4	DTZ79_06g08000	Chr06	13607474	13609962	331	37775.4	6.72	Chloroplast
AeGolS5	DTZ79_10g12550	Chr06	2849944	2852645	292	33755.9	5.65	Nucleus
AeGolS6	DTZ79_22g00460	Chr10	23383866	23386472	165	19307.9	4.99	Cytoplsmic
AeGolS7	DTZ79_04g03360	Chr22	752391	754873	324	37160.6	4.53	Mitochondrial
AeGolS8	DTZ79_06g02450	Chr04	3463966	3467173	575	66752.8	7.69	Cytoplsmic
AeGolS9	DTZ79_07g10360	Chr07	13495282	13500372	590	69085.1	7.55	Cytoplsmic
AeGolS10	DTZ79_07g11570	Chr07	19025905	19028638	351	40397.5	5.12	Cytoplsmic
AeGolS11	DTZ79_13g03030	Chr13	2748684	2752391	289	33206.4	7.83	Chloroplast
AeGolS12	DTZ79_29g03670	Chr29	4852482	4857315	339	39270.3	5.47	Cytoplsmic
AeGolS13	DTZ79_08g14450	Chr08	24979632	24983245	637	73731	8.83	Cytoplsmic
AcRFS1	Actinidia10585	Chr19	11123548	11130292	757	83970.7	5.95	Cytoplsmic
AcRFS2	Actinidia08836	Chr2	3197765	3203081	821	90977.8	6.76	Chloroplast
AcRFS3	Actinidia17241	Chr25	12404558	12406407	223	24203.6	6.3	Cytoplsmic
AcRFS4	Actinidia38554	Chr8	5259116	5269876	766	83651.2	6.19	Cytoplsmic
AcRFS5	Actinidia26621	Chr6	6029202	6035762	780	86769.5	6.72	Cytoplsmic
AcRFS6	Actinidia17242	Chr25	12407348	12412582	271	30002.6	8.3	Nucleus
AcRFS7	Actinidia21389	Chr19	17774766	17777827	772	85809.9	6.43	Nucleus
AcRFS8	Actinidia06005	Chr11	12919855	12925403	762	82980.3	6.02	Nucleus
AcRFS9	Actinidia19120	Chr9	3252560	3258167	778	86500.4	5.88	Nucleus
AcRFS10	Actinidia36103	Chr4	1475024	1478913	405	44533.3	10.25	Cytoplsmic
AcRFS11	Actinidia21953	Chr5	5925405	5930099	665	73551.4	6.79	Chloroplast
AcRFS12	Actinidia40499	Chr10	113580	118460	780	85391.1	5.97	Cytoplsmic
AeRFS1	DTZ79_17g06120	Chr13	5931777	5936293	853	93826.7	6.37	Cytoplsmic
AeRFS2	DTZ79_01g09640	Chr01	16962093	16968024	708	77219.4	8.23	Chloroplast
AeRFS3	DTZ79_09g04410	Chr09	5076875	5084736	506	55249.9	7.76	Cytoplsmic
AeRFS4	DTZ79_18g09070	Chr18	17739006	17745558	697	77661.5	7.53	Chloroplast
AeRFS5	DTZ79_19g12760	Chr19	22500372	22507335	772	84498	5.11	Cytoplsmic
AeRFS6	DTZ79_17g11080	Chr17	19494589	19497907	863	95512.7	6.05	Nucleus
AeRFS7	DTZ79_05g06200	Chr05	13561188	13565020	651	71200.7	5.16	Cytoplsmic
AeRFS8	DTZ79_23g15200	Chr23	19179758	19184641	726	80609.9	5.97	Nucleus
AeRFS9	DTZ79_27g01510	Chr27	1475496	1480587	774	83260.6	5.57	Chloroplast
AeRFS10	DTZ79_13g06120	Chr17	11815139	11821911	756	83786.6	6.03	Chloroplast
AeRFS11	DTZ79_13g17280	Chr13	21880215	21884900	878	97148.5	5.89	Chloroplast
AeRFS12	DTZ79_29g00050	Chr29	140758	144439	748	81448.2	5.23	Cytoplsmic

## Sheet: Table S2
Table S2. List of primeRFS used for quantitative real-time RT-PCR analysis.
Gene Name	Primers sequence
	sense primer (5’->3’)	anti-sense primer (5’->3’)
AcGolS1	GCCAAGGGCCTGAGGAAG	TCTCCCGAACCACGCAAC
AcGolS2	CCTGAGGAAGGCCAAGGC	GGAGCAAGCACCCCTGAG
AcGolS4	AGCGCGTACCCTCTTGTG	GCGGTGGGTAAATGGGCT
AcGolS8	GCAATGCTATGGCGCCAC	GGCTTCGATCCAGCAGCA
AcRFS2	TGCCGGTGTTGGATGGAC	ATCCCCGCTTTCAACGCA
AcRFS4	GTCGGTTCTTCGTGCCCA	AGATGCCAACCACACCCG
AcRFS8	GGCTCGATACTCCGGTGC	CTCCGCCTTGGCAGTTGA
AcRFS11	ATCGCGGATCGGAAGCTG	CGTCAAAAACCGCGCCAA
AtActin2	GCTCCTCTTAACCCAAAGGC	CACACCATCACCAGAATCCAGC
AcNAC30	GAACCTTGTCCCGGCCTC	TGCTTTCTTCGCGGTCGT

## Sheet: Table S3
Table S3. List of primers used for CDS and promoter cloning and Subcellular Llocalization and Y1H assay
Gene Name	Primers sequence
	sense primer (5’->3’)	anti-sense primer (5’->3’)
AcNAC30	ATGGGAGTGCCTGAGACCGACCC	TTACTGCCGGAACCCAAAT
AcRFS4-pCAMBIA1302	CGGGGGACTCTTGACCATGACGGTTACTCCGAAC	CGGGGAAATTCGAGCTGGTCACCTACTTATCGTCATCAT
AcRFS4-promoter	GTTTATTTGTTTTTGAGTTTGTG	TTTTGCAACCTTACTTCTTGCCG
AcRFS4Pro-pCAMBIA1301	GACTCTTGACCATGGTAGTTTATTTGTTTTTGAGTTTGTG	TTTTGCAACCTTACTTCTTGCCGGGATCCCCGGGTACC
AcNAC30-pCAMBIA1305	TGCTCTAGAATGGGAGTGCCTGAGA	CGCGGATCCCTGCCGGAACCCAAATCCC
AcRFS4-promoter-PABAI	AATGATGAATTGAAAATGTGGGTTTCATGTGA	GCACATGCCTCGAGGACATATGTTCACATGAAACC
AcNAC30-PGAD7	GCACATGCCTCGAGGACATATGTTCACATGAAACC	GCACATGCCTCGAGGACATATGTTCACATGAAACC

## Sheet: Table S4
Table S4. Details of the RNA-seq data used in this study
Sample	Rep	Cultivar	Published	NCBI Bioproject
stem	2	Actinidia chinensis	Brian, L.; Warren, B.; McAtee, P.; Rodrigues, J.; Nieuwenhuizen, N.; Pasha, A.; David, K. M.; Richardson, A.; Provart, N. J.; Allan, A. C.; Varkonyi-Gasic, E.; Schaffer, R. J., A gene expression atlas for kiwifruit (Actinidia chinensis) and network analysis of transcription factors. BMC Plant Biol 2021, 21, (1), 121.	PRJNA691387
Leaf	2	Actinidia chinensis	Brian, L.; Warren, B.; McAtee, P.; Rodrigues, J.; Nieuwenhuizen, N.; Pasha, A.; David, K. M.; Richardson, A.; Provart, N. J.; Allan, A. C.; Varkonyi-Gasic, E.; Schaffer, R. J., A gene expression atlas for kiwifruit (Actinidia chinensis) and network analysis of transcription factors. BMC Plant Biol 2021, 21, (1), 121.	PRJNA691387
Root	2	Actinidia chinensis	Brian, L.; Warren, B.; McAtee, P.; Rodrigues, J.; Nieuwenhuizen, N.; Pasha, A.; David, K. M.; Richardson, A.; Provart, N. J.; Allan, A. C.; Varkonyi-Gasic, E.; Schaffer, R. J., A gene expression atlas for kiwifruit (Actinidia chinensis) and network analysis of transcription factors. BMC Plant Biol 2021, 21, (1), 121.	PRJNA691387
Shoot	2	Actinidia chinensis	Brian, L.; Warren, B.; McAtee, P.; Rodrigues, J.; Nieuwenhuizen, N.; Pasha, A.; David, K. M.; Richardson, A.; Provart, N. J.; Allan, A. C.; Varkonyi-Gasic, E.; Schaffer, R. J., A gene expression atlas for kiwifruit (Actinidia chinensis) and network analysis of transcription factors. BMC Plant Biol 2021, 21, (1), 121.	PRJNA691387
Flower Bud	2	Actinidia chinensis	Brian, L.; Warren, B.; McAtee, P.; Rodrigues, J.; Nieuwenhuizen, N.; Pasha, A.; David, K. M.; Richardson, A.; Provart, N. J.; Allan, A. C.; Varkonyi-Gasic, E.; Schaffer, R. J., A gene expression atlas for kiwifruit (Actinidia chinensis) and network analysis of transcription factors. BMC Plant Biol 2021, 21, (1), 121.	PRJNA691387
Flower	2	Actinidia chinensis	Brian, L.; Warren, B.; McAtee, P.; Rodrigues, J.; Nieuwenhuizen, N.; Pasha, A.; David, K. M.; Richardson, A.; Provart, N. J.; Allan, A. C.; Varkonyi-Gasic, E.; Schaffer, R. J., A gene expression atlas for kiwifruit (Actinidia chinensis) and network analysis of transcription factors. BMC Plant Biol 2021, 21, (1), 121.	PRJNA691387
Fruit 7 d	3	Actinidia chinensis	Brian, L.; Warren, B.; McAtee, P.; Rodrigues, J.; Nieuwenhuizen, N.; Pasha, A.; David, K. M.; Richardson, A.; Provart, N. J.; Allan, A. C.; Varkonyi-Gasic, E.; Schaffer, R. J., A gene expression atlas for kiwifruit (Actinidia chinensis) and network analysis of transcription factors. BMC Plant Biol 2021, 21, (1), 121.	PRJNA691387
Fruit 120 d	3	Actinidia chinensis	Brian, L.; Warren, B.; McAtee, P.; Rodrigues, J.; Nieuwenhuizen, N.; Pasha, A.; David, K. M.; Richardson, A.; Provart, N. J.; Allan, A. C.; Varkonyi-Gasic, E.; Schaffer, R. J., A gene expression atlas for kiwifruit (Actinidia chinensis) and network analysis of transcription factors. BMC Plant Biol 2021, 21, (1), 121.	PRJNA691387
Fruit 150 d	3	Actinidia chinensis	Brian, L.; Warren, B.; McAtee, P.; Rodrigues, J.; Nieuwenhuizen, N.; Pasha, A.; David, K. M.; Richardson, A.; Provart, N. J.; Allan, A. C.; Varkonyi-Gasic, E.; Schaffer, R. J., A gene expression atlas for kiwifruit (Actinidia chinensis) and network analysis of transcription factors. BMC Plant Biol 2021, 21, (1), 121.	PRJNA691387
Fruit 160 d	3	Actinidia chinensis	Brian, L.; Warren, B.; McAtee, P.; Rodrigues, J.; Nieuwenhuizen, N.; Pasha, A.; David, K. M.; Richardson, A.; Provart, N. J.; Allan, A. C.; Varkonyi-Gasic, E.; Schaffer, R. J., A gene expression atlas for kiwifruit (Actinidia chinensis) and network analysis of transcription factors. BMC Plant Biol 2021, 21, (1), 121.	PRJNA691387
KL0h	3	Actinidia arguta	Sun, S.; Lin, M.; Qi, X.; Chen, J.; Gu, H.; Zhong, Y.; Sun, L.; Muhammad, A.; Bai, D.; Hu, C.; Fang, J., Full-length transcriptome profiling reveals insight into the cold response of two kiwifruit genotypes (A. arguta) with contrasting freezing tolerances. BMC Plant Biol 2021, 21, (1), 365.	PRJNA681641
KL1h	3	Actinidia arguta	Sun, S.; Lin, M.; Qi, X.; Chen, J.; Gu, H.; Zhong, Y.; Sun, L.; Muhammad, A.; Bai, D.; Hu, C.; Fang, J., Full-length transcriptome profiling reveals insight into the cold response of two kiwifruit genotypes (A. arguta) with contrasting freezing tolerances. BMC Plant Biol 2021, 21, (1), 366.	PRJNA681641
KL4h	3	Actinidia arguta	Sun, S.; Lin, M.; Qi, X.; Chen, J.; Gu, H.; Zhong, Y.; Sun, L.; Muhammad, A.; Bai, D.; Hu, C.; Fang, J., Full-length transcriptome profiling reveals insight into the cold response of two kiwifruit genotypes (A. arguta) with contrasting freezing tolerances. BMC Plant Biol 2021, 21, (1), 367.	PRJNA681641
KL7h	3	Actinidia arguta	Sun, S.; Lin, M.; Qi, X.; Chen, J.; Gu, H.; Zhong, Y.; Sun, L.; Muhammad, A.; Bai, D.; Hu, C.; Fang, J., Full-length transcriptome profiling reveals insight into the cold response of two kiwifruit genotypes (A. arguta) with contrasting freezing tolerances. BMC Plant Biol 2021, 21, (1), 368.	PRJNA681641
RB0h	3	Actinidia arguta	Sun, S.; Lin, M.; Qi, X.; Chen, J.; Gu, H.; Zhong, Y.; Sun, L.; Muhammad, A.; Bai, D.; Hu, C.; Fang, J., Full-length transcriptome profiling reveals insight into the cold response of two kiwifruit genotypes (A. arguta) with contrasting freezing tolerances. BMC Plant Biol 2021, 21, (1), 369.	PRJNA681641
RB1h	3	Actinidia arguta	Sun, S.; Lin, M.; Qi, X.; Chen, J.; Gu, H.; Zhong, Y.; Sun, L.; Muhammad, A.; Bai, D.; Hu, C.; Fang, J., Full-length transcriptome profiling reveals insight into the cold response of two kiwifruit genotypes (A. arguta) with contrasting freezing tolerances. BMC Plant Biol 2021, 21, (1), 370.	PRJNA681641
RB4h	3	Actinidia arguta	Sun, S.; Lin, M.; Qi, X.; Chen, J.; Gu, H.; Zhong, Y.; Sun, L.; Muhammad, A.; Bai, D.; Hu, C.; Fang, J., Full-length transcriptome profiling reveals insight into the cold response of two kiwifruit genotypes (A. arguta) with contrasting freezing tolerances. BMC Plant Biol 2021, 21, (1), 371.	PRJNA681641
RB7h	3	Actinidia arguta	Sun, S.; Lin, M.; Qi, X.; Chen, J.; Gu, H.; Zhong, Y.; Sun, L.; Muhammad, A.; Bai, D.; Hu, C.; Fang, J., Full-length transcriptome profiling reveals insight into the cold response of two kiwifruit genotypes (A. arguta) with contrasting freezing tolerances. BMC Plant Biol 2021, 21, (1), 372.	PRJNA681641
HY0h	3	Actinidia chinensis	Song, Y.; Sun, L.; Lin, M.; Chen, J.; Qi, X.; Hu, C.; Fang, J., Comparative transcriptome analysis of resistant and susceptible kiwifruits in response to Pseudomonas syringae pv. Actinidiae during early infection. PloS one 2019, 14, (2), e0211913.	PRJNA514180
HY12h	3	Actinidia chinensis	Song, Y.; Sun, L.; Lin, M.; Chen, J.; Qi, X.; Hu, C.; Fang, J., Comparative transcriptome analysis of resistant and susceptible kiwifruits in response to Pseudomonas syringae pv. Actinidiae during early infection. PloS one 2019, 14, (2), e0211913.	PRJNA514180
HY24h	3	Actinidia chinensis	Song, Y.; Sun, L.; Lin, M.; Chen, J.; Qi, X.; Hu, C.; Fang, J., Comparative transcriptome analysis of resistant and susceptible kiwifruits in response to Pseudomonas syringae pv. Actinidiae during early infection. PloS one 2019, 14, (2), e0211913.	PRJNA514180
HY48h	3	Actinidia chinensis	Song, Y.; Sun, L.; Lin, M.; Chen, J.; Qi, X.; Hu, C.; Fang, J., Comparative transcriptome analysis of resistant and susceptible kiwifruits in response to Pseudomonas syringae pv. Actinidiae during early infection. PloS one 2019, 14, (2), e0211913.	PRJNA514180
HY96h	3	Actinidia chinensis	Song, Y.; Sun, L.; Lin, M.; Chen, J.; Qi, X.; Hu, C.; Fang, J., Comparative transcriptome analysis of resistant and susceptible kiwifruits in response to Pseudomonas syringae pv. Actinidiae during early infection. PloS one 2019, 14, (2), e0211913.	PRJNA514180
HT0h	3	Actinidia eriantha	Song, Y.; Sun, L.; Lin, M.; Chen, J.; Qi, X.; Hu, C.; Fang, J., Comparative transcriptome analysis of resistant and susceptible kiwifruits in response to Pseudomonas syringae pv. Actinidiae during early infection. PloS one 2019, 14, (2), e0211913.	PRJNA514180
HT12h	3	Actinidia eriantha	Song, Y.; Sun, L.; Lin, M.; Chen, J.; Qi, X.; Hu, C.; Fang, J., Comparative transcriptome analysis of resistant and susceptible kiwifruits in response to Pseudomonas syringae pv. Actinidiae during early infection. PloS one 2019, 14, (2), e0211913.	PRJNA514180
HT24h	3	Actinidia eriantha	Song, Y.; Sun, L.; Lin, M.; Chen, J.; Qi, X.; Hu, C.; Fang, J., Comparative transcriptome analysis of resistant and susceptible kiwifruits in response to Pseudomonas syringae pv. Actinidiae during early infection. PloS one 2019, 14, (2), e0211913.	PRJNA514180
HT48h	3	Actinidia eriantha	Song, Y.; Sun, L.; Lin, M.; Chen, J.; Qi, X.; Hu, C.; Fang, J., Comparative transcriptome analysis of resistant and susceptible kiwifruits in response to Pseudomonas syringae pv. Actinidiae during early infection. PloS one 2019, 14, (2), e0211913.	PRJNA514180
HT96h	3	Actinidia eriantha	Song, Y.; Sun, L.; Lin, M.; Chen, J.; Qi, X.; Hu, C.; Fang, J., Comparative transcriptome analysis of resistant and susceptible kiwifruits in response to Pseudomonas syringae pv. Actinidiae during early infection. PloS one 2019, 14, (2), e0211914.	PRJNA514180
CK	3	Actinidia chinensis	this study	unpublished
ABA	3	Actinidia chinensis	this study	unpublished
GA	3	Actinidia chinensis	this study	unpublished
JA	3	Actinidia chinensis	this study	unpublished
SA	3	Actinidia chinensis	this study	unpublished
HY0d	3	Actinidia chinensis	this study	unpublished
HY6d	3	Actinidia chinensis	this study	unpublished
HY10d	3	Actinidia chinensis	this study	unpublished
GC0d	3	Actinidia deliciosa	this study	unpublished
GC6d	3	Actinidia deliciosa	this study	unpublished
GC10d	3	Actinidia deliciosa	this study	unpublished
